# Supplementary material for: Delta Describe, the French Collaborative Project: The Profile and Management of Hepatitis Delta Patients in Metropolitan France
Source: Viruses. 2026 Mar 31;18(4):424. doi: 10.3390/v18040424 (PMC13120407; doi:10.3390/v18040424)
Supplement: Supplementary file 1 [file viruses-18-00424-s001.zip]

Archive with 1 entries (1 files):
- viruses-4186834-supplementary.pdf
